# Supplementary material for: The Biological Functions and Intestinal Inflammation Regulation of IL-21 in Grass Carp (Ctenopharyngodon idella) during Infection with Aeromonas hydrophila
Source: Cells. 2023 Sep 14;12(18):2276. doi: 10.3390/cells12182276 (PMC10528265; doi:10.3390/cells12182276)
Supplement: Supplementary file 1 [file cells-12-02276-s001.zip]

Archive with 1 entries (1 files):
- cells-2572534-supplementary.pdf
